# Supplementary material for: Phylogenetic Characterization of Novel Reassortant 2.3.4.4b H5N8 Highly Pathogenic Avian Influenza Viruses Isolated from Domestic Ducks in Egypt During the Winter Season 2021–2022
Source: Viruses. 2024 Oct 23;16(11):1655. doi: 10.3390/v16111655 (PMC11599000; doi:10.3390/v16111655)
Supplement: Supplementary file 1 [file viruses-16-01655-s001.zip]

Archive with 1 entries (1 files):
- viruses-3185457-supplementary.pdf
